# Supplementary material for: Ex Vivo Model to Assess the Exposure of Patients to Plasticizers from Medical Devices during Pre-CAR-T Cells’ Apheresis
Source: Toxics. 2022 Feb 8;10(2):79. doi: 10.3390/toxics10020079 (PMC8875078; doi:10.3390/toxics10020079)
Supplement: Supplementary file 1 [file toxics-10-00079-s001.zip]

Archive with 1 entries (1 files):
- toxics-1544981-supplementary.pdf
